# Supplementary material for: Neolithic hydroclimatic change and water resources exploitation in the Fertile Crescent
Source: Sci Rep. 2023 Jan 13;13:45. doi: 10.1038/s41598-022-27166-y (PMC9839760; doi:10.1038/s41598-022-27166-y)
Supplement: Supplementary file 1 — Supplementary Information 1. [file 41598_2022_27166_MOESM1_ESM.xlsx]

## Sheet: Table S1-Ages
Sample ID		Mass/g	238U (ppb)	2SE	238/V	dft (mm)	95%err	230Th/238U	95% ext.	234U/238U	95% ext.	Age unc (ka)	95%err	232Th/238U	2SE	(230Th/232Th)i	2sd	230Th/232Th	Age cr Ka	2se
LoNAP514	A	0.199	246.092	18.4577	12.7467	0	2	0.0626573	0.000416259	1.04833	0.00183091	6.72229	0.0458356	3.54078e-05	4.58518e-07	1.5	1.5	1769.59	6.7168	0.0460873	Cheng, H., Edwards, R. L., Shen, C. C., Polyak, V. J., Asmerom, Y., Woodhead, J., Hellstrom, J., Wang, Y., Kong, X., Spotl, C., Wang, X., Alexander Jr, E. C. (2013). Improvements in 230Th dating, 230Th and 234U half-life values, and U–Th isotopic measurements by multi-collector inductively coupled plasma mass spectrometry. Earth and Planetary Science Letters, 371, 82-91.
LoNAP514	4	0.075	258.06	19.3586	3.06089	4	1.5	0.0640647	0.00059101	1.0482	0.00161862	6.87799	0.067546	0.000133851	2.5772e-06	1.5	1.5	478.628	6.85722	0.0705254	Hellstrom, J., 2006. UeTh dating of speleothems with high initial 230Th using stratigraphical constraint. Quat. Geochronol. 1 (4), 289-295.
LoNAP514	top	0.178	238.167	17.8635	9.46508	8.1	2	0.0657321	0.000425909	1.0503	0.00178111	7.04042	0.0461164	3.90119e-05	1.0194e-06	1.5	1.5	1684.92	7.03447	0.0462491
LoNAP514	F	0.056	224.294		4.46599	15	1.5	0.0715543	0.000727549	1.0562	0.0016486	7.64552	0.0810179	3.62621e-05	7.25242e-07	1.5	1.5	1973.25	7.63879	0.0806433
LoNAP514	G	0.076	238.167		6.55498	25	1.5	0.0798946	0.000650249	1.06254	0.00147053	8.51795	0.0730678	0.000266336	5.32672e-06	1.5	1.5	299.977	8.47712	0.0841093
LoNAP514	B	0.062	240.287		2.5007	28.4	1.5	0.0806518	0.00102705	1.06466	0.00214937	8.58355	0.114207	0.000271646	5.43291e-06	1.5	1.5	296.901	8.54105	0.122787
LoNAP514	35	0.121	236.117	17.7101	4.60818	35	1.5	0.0811405	0.000689915	1.06465	0.00110801	8.63357	0.0774501	0.000127598	2.02717e-06	1.5	1.5	635.908	8.61485	0.0808744
LoNAP514	30	0.063	254.537		2.68804	37.6	1.5	0.0819244	0.00100158	1.06707	0.00209935	8.70386	0.111372	8.33545e-05	1.66709e-06	1.5	1.5	982.843	8.69156	0.112979
LoNAP514	42	0.136	244.074	18.3068	5.21305	42	1.5	0.0839096	0.000509289	1.06853	0.00117819	8.90959	0.0556491	0.000142646	1.60994e-06	1.5	1.5	588.237	8.88813	0.060895
LoNAP514	C	0.057	253.947		2.49391	54.9	1.5	0.0858935	0.00106362	1.07422	0.00216396	9.07904	0.119211	0.000302224	6.04447e-06	1.5	1.5	284.205	9.03447	0.125918
LoNAP514	H	0.06	262.829		5.21724	60	1.5	0.0856805	0.000748005	1.07309	0.00158519	9.06638	0.0842374	2.05338e-05	4.10677e-07	1.5	1.5	4172.65	9.0628	0.0832247
LoNAP514	54	0.05	181.572		1.44013	73.2	1.5	0.0935249	0.0014405	1.08694	0.00267956	9.80014	0.1578	0.00012108	2.4216e-06	1.5	1.5	772.423	9.78216	0.159478
LoNAP515	D	0.134	177.489	13.3128	6.26173	81.3	1.5	0.100818	0.000554537	1.08998	0.00189261	10.5681	0.0686711	0.000144849	2.26738e-06	1.5	1.5	696.023	10.5461	0.0719122
LoNAP514	19*	0.142	206.697	15.5035	4.72104	19	1.5	0.0826044	0.000585982	1.0611	0.00175616	8.83032	0.068675	0.000178214	3.65719e-06	1.5	1.5	463.513	8.80323	0.0740627
LoNAP514	65*	0.037	170.876	12.8259	0.974514	65	1.5	0.0948545	0.000863898	1.09003	0.00288819	9.92131	0.102672	0.000461189	8.43041e-06	1.5	1.5	205.674	9.85177	0.124026

## Sheet: Table S2-Isotopes and age model
Age (ka)*	Age yr*	Age yr BCE	uncertainty (yr)	δ13C	δ18O
6.64647	6646.47	4626.47	165.294	-6.349	-7.97		* before 2020
6.66	6660	4640	141.765	-6.3	-8.185
6.67	6670	4650	115	-6.696	-8.192
6.69	6690	4670	93.2353	-6.952	-8.24
6.7	6700	4680	77.0588	-7.35	-7.925
6.71	6710	4690	72.6471	-7.813	-7.89
6.72	6720	4700	70	-8.14	-8.012
6.73	6730	4710	70.8824	-7.95	-7.959
6.74941	6749.41	4729.41	75	-7.573	-7.8
6.76	6760	4740	80	-7.47	-7.669
6.76471	6764.71	4744.71	80	-6.925	-7.42
6.77824	6778.24	4758.24	84.1176	-6.9273	-7.905
6.78118	6781.18	4761.18	85	-7.825	-8.21
6.795	6795	4775	85	-7.849	-8.22
6.80824	6808.24	4788.24	85	-7.53	-8.43
6.82	6820	4800	85	-7.732	-8.543
6.82529	6825.29	4805.29	85	-7.8	-8.32
6.83824	6838.24	4818.24	85	-8.195	-8.375
6.85	6850	4830	85	-7.807	-8.244
6.85471	6854.71	4834.71	82.6471	-8.17	-8.11
6.86824	6868.24	4848.24	84.1176	-7.7287	-7.84
6.88	6880	4860	85	-7.439	-7.979
6.88471	6884.71	4864.71	85	-6.811	-7.762
6.89824	6898.24	4878.24	89.1176	-6.578	-7.813
6.90176	6901.76	4881.76	95	-6.701	-7.791
6.91471	6914.71	4894.71	99.7059	-7.113	-8.165
6.92	6920	4900	109.118	-7.308	-8.102
6.93118	6931.18	4911.18	121.176	-7.254	-8.152
6.94471	6944.71	4924.71	132.353	-7.136	-8.038
6.95	6950	4930	139.118	-7.07	-7.805
6.96118	6961.18	4941.18	150	-7.173	-8.008
6.97941	6979.41	4959.41	152.353	-7.587	-8.23
6.99824	6998.24	4978.24	163.235	-7.421	-8.287
7.02118	7021.18	5001.18	170.588	-7.159	-8.347
7.03941	7039.41	5019.41	177.353	-7.003	-8.45
7.05765	7057.65	5037.65	183.824	-6.643	-7.796
7.08118	7081.18	5061.18	190	-6.333	-7.95
7.09941	7099.41	5079.41	192.353	-5.998	-7.885
7.11765	7117.65	5097.65	195	-5.176	-7.65
7.14235	7142.35	5122.35	200	-5.019	-7.48
7.16412	7164.12	5144.12	200	-5.572	-7.417
7.17765	7177.65	5157.65	196.176	-6.054	-7.749
7.20118	7201.18	5181.18	200	-6.344	-7.76
7.21824	7218.24	5198.24	200	-6.22	-7.62
7.23765	7237.65	5217.65	200	-6.218	-7.91
7.25235	7252.35	5232.35	200	-6.246	-7.792
7.27412	7274.12	5254.12	200	-6.48	-7.92
7.29529	7295.29	5275.29	200	-6.851	-8.11
7.31118	7311.18	5291.18	194.706	-7.45	-8.458
7.33412	7334.12	5314.12	190	-7.632	-8.501
7.35529	7355.29	5335.29	190	-7.609	-8.31
7.37118	7371.18	5351.18	185.294	-7.641	-8.322
7.39412	7394.12	5374.12	190	-7.598	-8.26
7.41529	7415.29	5395.29	186.176	-7.564	-8.069
7.43118	7431.18	5411.18	184.706	-7.13	-8.08
7.45412	7454.12	5434.12	180	-6.672	-7.926
7.47412	7474.12	5454.12	180	-6.492	-7.762
7.49118	7491.18	5471.18	180	-6.597	-7.805
7.51824	7518.24	5498.24	182.059	-7.033	-8.076
7.53706	7537.06	5517.06	185	-7.345	-8.01
7.56118	7561.18	5541.18	190.294	-7.551	-8.33
7.58353	7583.53	5563.53	195	-7.244	-8.249
7.60412	7604.12	5584.12	198.529	-7.22	-8.2
7.62118	7621.18	5601.18	200	-7.255	-8.29
7.64353	7643.53	5623.53	201.765	-7.681	-8.387
7.66412	7664.12	5644.12	205	-8.526	-8.83
7.68118	7681.18	5661.18	200.294	-8.328	-8.29
7.70353	7703.53	5683.53	205	-7.725	-8.42
7.72412	7724.12	5704.12	208.529	-7.626	-8.374
7.74	7740	5720	210	-7.202	-8.39
7.76353	7763.53	5743.53	216.765	-7.21	-8.01
7.78882	7788.82	5768.82	220	-8.282	-8.199
7.80588	7805.88	5785.88	225.882	-9.481	-8.7
7.83176	7831.76	5811.76	230.882	-8.767	-8.412
7.84765	7847.65	5827.65	235	-8.18	-8.26
7.87353	7873.53	5853.53	245	-8.086	-8.069
7.88941	7889.41	5869.41	245	-7.601	-7.95
7.91588	7915.88	5895.88	245	-7.611	-7.99
7.93353	7933.53	5913.53	250	-7.13	-7.855
7.95765	7957.65	5937.65	250	-7.112	-7.95
7.97706	7977.06	5957.06	251.765	-7.016	-7.826
8	8000	5980	255	-8.118	-8.316
8.01588	8015.88	5995.88	250	-8.798	-8.56
8.04176	8041.76	6021.76	250	-9.271	-8.572
8.05765	8057.65	6037.65	246.176	-9.563	-8.799
8.07824	8078.24	6058.24	245	-9.68	-9.054
8.1	8100	6080	245	-9.681	-8.998
8.12176	8121.76	6101.76	237.059	-9.159	-8.65
8.14176	8141.76	6121.76	234.118	-8.525	-8.048
8.16647	8166.47	6146.47	230	-8.668	-8.164
8.18824	8188.24	6168.24	222.941	-9.217	-8.514
8.21	8210	6190	220	-9.534	-8.577
8.23588	8235.88	6215.88	212.059	-9.231	-8.56
8.26176	8261.76	6241.76	209.118	-9.03	-8.625
8.28647	8286.47	6266.47	200.882	-9.222	-8.62
8.30824	8308.24	6288.24	192.941	-9.672	-8.747
8.33	8330	6310	185	-9.634	-8.708
8.35588	8355.88	6335.88	167.059	-9.215	-8.535
8.37471	8374.71	6354.71	152.647	-9.076	-8.647
8.39824	8398.24	6378.24	136.765	-9.108	-8.71
8.40412	8404.12	6384.12	115.882	-8.85	-8.777
8.42	8420	6400	100	-9.113	-8.835
8.42	8420	6400	91.7647	-9.77	-9.094
8.43	8430	6410	83.8235	-9.799	-9.26
8.43	8430	6410	80	-9.562	-8.839
8.44	8440	6420	80	-9.178	-8.311
8.44059	8440.59	6420.59	75.2941	-9.351	-8.463
8.45	8450	6430	80	-9.38	-8.721
8.45235	8452.35	6432.35	83.8235	-9.068	-8.853
8.46	8460	6440	80	-8.546	-9.156
8.46412	8464.12	6444.12	85	-8.32	-9.169
8.47	8470	6450	85	-8.117	-8.86
8.47647	8476.47	6456.47	85	-7.901	-8.611
8.48	8480	6460	83.8235	-8.068	-8.527
8.48	8480	6460	80	-8.536	-8.746
8.49	8490	6470	82.3529	-8.605	-8.746
8.49	8490	6470	80	-8.411	-8.92
8.49	8490	6470	80	-8.381	-8.671
8.5	8500	6480	75	-8.04	-8.283
8.5	8500	6480	75	-7.358	-7.984
8.5	8500	6480	70	-7.102	-8.139
8.51	8510	6490	70	-6.76	-8.1
8.51	8510	6490	66.7647	-6.954	-8.24
8.51	8510	6490	66.4706	-7.155	-8.42
8.51	8510	6490	70	-7.179	-8.68
8.51471	8514.71	6494.71	65	-6.918	-8.39
8.52	8520	6500	65	-7.07	-8.3
8.52	8520	6500	65	-7.226	-8.07
8.52	8520	6500	65	-6.98	-8.587
8.52	8520	6500	65	-6.828	-8.411
8.53	8530	6510	65	-6.868	-8.4
8.53	8530	6510	69.7059	-7.618	-8.772
8.53	8530	6510	65	-8.065	-9.237
8.54	8540	6520	70	-7.328	-9.13
8.54	8540	6520	70	-6.416	-8.83
8.54471	8544.71	6524.71	67.3529	-6.338	-8.332
8.55118	8551.18	6531.18	70.5882	-6.45	-8.307
8.56	8560	6540	75	-6.878	-8.059
8.56294	8562.94	6542.94	76.4706	-6.846	-7.939
8.57	8570	6550	80	-6.033	-7.71
8.58	8580	6560	82.6471	-5.132	-7.77
8.59	8590	6570	90	-5.667	-7.843
8.59706	8597.06	6577.06	93.5294	-6.256	-7.932
8.60294	8602.94	6582.94	95	-5.995	-8.033
8.61	8610	6590	99.4118	-5.924	-8.08
8.62529	8625.29	6605.29	102.353	-6.501	-8.062
8.64	8640	6620	105	-6.855	-8.15
8.64706	8647.06	6627.06	105	-6.677	-8.111
8.66294	8662.94	6642.94	105	-6.521	-8.154
8.67941	8679.41	6659.41	100.294	-6.904	-8.456
8.68529	8685.29	6665.29	97.3529	-7.11	-8.566
8.7	8700	6680	99.4118	-6.683	-8.4
8.70706	8707.06	6687.06	95	-6.714	-8.47
8.72	8720	6700	95	-6.492	-8.536
8.72941	8729.41	6709.41	90.2941	-6.205	-8.21
8.74529	8745.29	6725.29	87.3529	-6.985	-7.926
8.75118	8751.18	6731.18	90	-7.364	-8.19
8.76765	8767.65	6747.65	86.1765	-6.458	-8.2
8.77353	8773.53	6753.53	85	-6.012	-8.17
8.78941	8789.41	6769.41	85	-5.978	-8.2
8.79529	8795.29	6775.29	82.3529	-6.139	-7.986
8.81	8810	6790	75	-5.866	-8.19
8.81765	8817.65	6797.65	71.1765	-4.973	-7.895
8.82	8820	6800	65	-4.964	-7.72
8.82941	8829.41	6809.41	65	-5.388	-7.67
8.83	8830	6810	60	-6.033	-8.168
8.83176	8831.76	6811.76	60	-5.65	-8.14
8.84	8840	6820	60	-5.73	-8
8.84	8840	6820	60	-5.973	-8
8.84	8840	6820	60	-6.196	-8.11
8.85	8850	6830	60	-5.074	-7.71
8.85	8850	6830	60	-5.895	-7.911
8.85	8850	6830	60	-4.809	-7.326
8.85	8850	6830	60	-5.676	-7.67
8.85	8850	6830	62.3529	-6	-8.22
8.85	8850	6830	63.2353	-5.636	-8.05
8.86	8860	6840	60	-5.893	-7.93
8.86	8860	6840	60	-5.585	-7.85
8.86	8860	6840	60	-6.267	-8.065
8.86	8860	6840	65	-5.694	-7.995
8.86	8860	6840	65	-6.327	-7.9
8.86353	8863.53	6843.53	66.7647	-5.159	-7.72035
8.87	8870	6850	65	-6.014	-7.78
8.87	8870	6850	65	-5.331	-7.53
8.87	8870	6850	65	-6.575	-7.917
8.87	8870	6850	65.8824	-6.821	-8.09
8.87	8870	6850	70	-6.094	-7.964
8.88	8880	6860	70	-6.192	-7.83
8.88	8880	6860	74.7059	-5.264	-7.463
8.89	8890	6870	70	-5.615	-7.316
8.89	8890	6870	75	-7.174	-7.89
8.89882	8898.82	6878.82	75	-6.217	-7.915
8.9	8900	6880	80	-6.618	-8.42
8.9	8900	6880	75	-5.772	-7.97
8.91	8910	6890	80	-5.669	-7.77
8.91	8910	6890	80	-6.527	-7.47
8.92	8920	6900	85	-6.692	-8.735
8.92529	8925.29	6905.29	87.6471	-6.829	-8.74
8.93	8930	6910	85	-7.317	-8.803
8.94	8940	6920	90	-6.606	-8.6
8.94353	8943.53	6923.53	95	-5.53	-7.89
8.95	8950	6930	93.5294	-5.623	-8.005
8.96	8960	6940	88.8235	-6.536	-8.45
8.96	8960	6940	85	-6.791	-8.15
8.97	8970	6950	80	-7.011	-8.3
8.97	8970	6950	75	-6.426	-8.41
8.98	8980	6960	75	-7.527	-8.77
8.98	8980	6960	75	-6.784	-8.346
8.98	8980	6960	74.4118	-6.695	-8.544
8.99	8990	6970	75	-7.09	-8.85
9	9000	6980	88.8235	-7.522	-8.86
9.01	9010	6990	108.529	-8.081	-9
9.03647	9036.47	7016.47	131.471	-8.047	-8.288
9.05588	9055.88	7035.88	150	-7.8507	-9.16
9.08529	9085.29	7065.29	162.647	-7.263	-8.76
9.11529	9115.29	7095.29	172.647	-6.943	-8.49
9.14471	9144.71	7124.71	180	-7.117	-8.65
9.17412	9174.12	7154.12	189.118	-7.27	-8.64
9.2	9200	7180	195	-7.052	-8.7
9.22294	9222.94	7202.94	201.471	-7.553	-8.73
9.25	9250	7230	210	-7.848	-8.798
9.27176	9271.76	7251.76	210.882	-7.841	-8.539
9.29118	9291.18	7271.18	219.412	-8.421	-8.83
9.32059	9320.59	7300.59	220	-8.86	-8.952
9.34	9340	7320	225	-8.727	-8.71
9.36941	9369.41	7349.41	225	-8.489	-8.91
9.38882	9388.82	7368.82	225	-8.262	-8.986
9.41824	9418.24	7398.24	225	-8.635	-9.135
9.43765	9437.65	7417.65	221.176	-8.415	-9.15
9.46706	9467.06	7447.06	221.471	-8.012	-9.558
9.48647	9486.47	7466.47	215	-8.346	-9.44
9.51588	9515.88	7495.88	210	-8.241	-9.24
9.53529	9535.29	7515.29	207.353	-7.701	-9.09
9.56471	9564.71	7544.71	202.647	-7.878	-8.82
9.59412	9594.12	7574.12	200	-8.037	-9.04
9.62353	9623.53	7603.53	196.765	-7.388	-8.861
9.65294	9652.94	7632.94	201.471	-7.309	-8.671
9.69235	9692.35	7672.35	210	-7.671	-9.138
9.74353	9743.53	7723.53	220	-7.834	-9.32
9.79235	9792.35	7772.35	225.588	-7.24	-8.42
9.84118	9841.18	7821.18	235.294	-8.039	-9.267
9.89	9890	7870	240	-7.887	-9.122
9.93882	9938.82	7918.82	239.706	-8.416	-8.953
9.97882	9978.82	7958.82	245	-8.58	-9.149
10.0265	10026.5	8006.47	245.882	-8.088	-9.052
10.0676	10067.6	8047.65	245	-7.3925	-9.13
10.1141	10114.1	8094.12	241.471	-7.706	-9.1645
10.1565	10156.5	8136.47	240	-7.976	-9.205
10.2018	10201.8	8181.76	232.059	-8.0765	-9.4
10.2429	10242.9	8222.94	225	-8.26	-9.09
10.2924	10292.4	8272.35	218.824	-8.353	-9.052
10.3418	10341.8	8321.76	210	-8.603	-9.047
10.3912	10391.2	8371.18	215.588	-8.845	-9.363
10.4406	10440.6	8420.59	215.882	-9.012	-9.46
10.49	10490	8470	211.765	-8.559	-9.307
10.5388	10538.8	8518.82	202.647	-7.86	-9.18
10.5976	10597.6	8577.65	212.353	-8.21	-9.51
10.6565	10656.5	8636.47	222.059	-7.742	-8.966
10.7153	10715.3	8695.29	231.765	-8.223	-9.37
10.7741	10774.1	8754.12	241.471	-8.347	-10.02
10.8329	10832.9	8812.94	251.176	-8.207	-9.268
10.8918	10891.8	8871.76	260.882	-8.194	-8.853
10.9506	10950.6	8930.59	270.588	-8.136	-8.602
